# Supplementary material for: Copper overload impairs hematopoietic stem and progenitor cell proliferation via prompting HSF1/SP1 aggregation and the subsequently downregulating FOXM1-Cytoskeleton axis
Source: iScience. 2023 Mar 14;26(4):106406. doi: 10.1016/j.isci.2023.106406 (PMC10050659; doi:10.1016/j.isci.2023.106406)
Supplement: Table S1. Full names for genes tested in this study, related to all Figure [file mmc2.xlsx]

## Sheet: Sheet1
Supplementary Table 1: Full names for genes tested in this study, Related to all Figures
Gene	Full names of gene
olig2	Oligodendrocyte lineage transcription factor 2
fabp2	Fatty acid binding protein 2, intestinal
mbp	Myelin basic protein a
myod	Myogenic differentiation 1
runx1	RUNX family transcription factor 1
cmyb	V-myb avian myeloblastosis viral oncogene homolog
gata2b	GATA binding protein 2b
ctr1	solute carrier family 31 member 1
rag1	Recombination activating 1
flk1	Kinase insert domain receptor like
fli1	Fli-1 proto-oncogene, ETS transcription factor
scl	T-cell acute lymphocytic leukemia 1
lmo2	LIM domain only 2 (rhombotin-like 1)
gata1a	GATA binding protein 1a
mpx	myeloid-specific peroxidase
cyclinA1	cyclin A1 (ccna1)
cyclinA2	cyclin A2 (ccna2)
cyclinB	cyclin B (ccnb)
cyclinD1	cyclin D1 (ccnd1)
cyclinE1	cyclin E1 (ccne1)
cyclinG2	cyclin G2 (ccng2)
cenpf-F	Centromere protein F
atm-F	ATM serine/threonine kinase
p130	Retinoblastoma-like 2 (rbl2)
cdc25b	Cell division cycle 25B
cdk1	Cyclin-dependent kinase 1
myh7l	Myosin heavy chain 7-like
myh7	Myosin heavy chain 7
map1aa	Microtubule-associated protein 1 Aa
stmn4	Stathmin-like 4
tuba1a	Tubulin, alpha 1a
tubb5	Tubulin, beta 5
tmsb2	Thymosin beta 2
foxm1	Forkhead box M1
atox1	Antioxidant 1 copper chaperone
hsf1	heat shock transcription factor 1
sp1	sp1 transcription factor
BAX	BCL2 associated X, apoptosis regulator
SHC1	SHC (Src homology 2 domain containing) transforming protein 1
CDC6	Cell division cycle 6 homolog
CKS1B	CDC28 protein kinase regulatory subunit 1B
CDC25A	Cell division cycle 25B
MYCA	MYC proto-oncogene, bHLH transcription factor a
CY CLINA 1	CYCLINA1 (CCNA1)
CY CLINA 2	CYCLINA2 (CCNA1)
CY CLINB	CYCLINB (CCNB)
CY CLIND1	CYCLIND1 (CCND1)
CY CLINE1	CYCLINE1 (CCNE1)
CY CLING2	CYCLING2 (CCNG2)
CDC25B	Cell division cycle 25B
CDK1	Cyclin dependent kinase 1
CCNB1	cyclinB1
CENPF	Centromere protein F
P130	RAB3 GTPase activating protein catalytic subunit 1
TUBA 1A	Tubulin alpha 1a
STMN4	Stathmin 4
FOXM1	Forkhead box M1
ATOX1	Antioxidant 1 copper chaperone
SP1	Sp1 transcription factor
HSF1	Heat shock transcription factor 1
