# Supplementary material for: Copper overload impairs hematopoietic stem and progenitor cell proliferation via prompting HSF1/SP1 aggregation and the subsequently downregulating FOXM1-Cytoskeleton axis
Source: iScience. 2023 Mar 14;26(4):106406. doi: 10.1016/j.isci.2023.106406 (PMC10050659; doi:10.1016/j.isci.2023.106406)
Supplement: Table S2. sequences of gRNA, related to Figures 4 and 5 [file mmc3.xlsx]

## Sheet: Sheet1
Supplementary Table 2: sequences of gRNA, Related to Figure 4 and Figure 5
Gene	Primer sequence (5' to 3')
foxm1 -gRNA	5' GTAATACGACTCACTATAGGGGAAGGAGTGTGGGCCTCGTTTTAGAGCTAGAAATAGC 3' (+)
tuba1a -gRNA	5' GTAATACGACTCACTATAGGTCTACAAAGACAGCCCTAGTTTTAGAGCTAGAAATAGC 3' (-)
stmn4 -gRNA	5' GTAATACGACTCACTATAGGAGCTGAACAAGCGGACCTGTTTTAGAGCTAGAAATAGC 3' (+)
