# Supplementary material for: Copper overload impairs hematopoietic stem and progenitor cell proliferation via prompting HSF1/SP1 aggregation and the subsequently downregulating FOXM1-Cytoskeleton axis
Source: iScience. 2023 Mar 14;26(4):106406. doi: 10.1016/j.isci.2023.106406 (PMC10050659; doi:10.1016/j.isci.2023.106406)
Supplement: Table S3. sequences of primers for mutation target detection, related to Figure 4 and Figure 5 [file mmc4.xlsx]

## Sheet: Sheet1
Supplementary Table 3: sequences of primers for mutation target detection, Related to Figure 4 and Figure 5
Gene	Primer sequence (5' to 3')
foxm1 -F-333bp	5' CGCTGTAAGACCACCTC 3'
foxm1 -R-333bp	5' CATCTACCATATTGCTCCA 3'
foxm1 -F- 139bp	5' TGGACCACCCTACTATGC 3'
foxm1 -R- 139bp	5' CCACTGAGCAGGATGAAC 3'
tuba1a -F-342bp	5' CCTGCTGGGAACTGTAT 3'
tuba1a -R-342bp	5' CCTTTCCTGTGATGAGC 3'
tuba1a -F- 114bp	5' CGACAAAACCATCGGAGG 3'
tuba1a -R- 114bp	5' CCAATGACAGTGGGCTC 3'
stmn4 -F-367bp	5' AACCCCACATACAAGGC 3'
stmn4 -R-367bp	5' CAATTTCAGCAACAGAATC 3'
stmn4 -F- 122bp	5' CTTGAAGATGCGGTGGA 3'
stmn4 -R- 122bp	5' GCAACATCAAAGGAAGG 3'
