# Supplementary material for: Copper overload impairs hematopoietic stem and progenitor cell proliferation via prompting HSF1/SP1 aggregation and the subsequently downregulating FOXM1-Cytoskeleton axis
Source: iScience. 2023 Mar 14;26(4):106406. doi: 10.1016/j.isci.2023.106406 (PMC10050659; doi:10.1016/j.isci.2023.106406)
Supplement: Table S4. sequences of Morpholinos, related to Figure 4 and Figure 5 [file mmc5.xlsx]

## Sheet: Sheet1
Supplementary Table 4: sequences of Morpholinos, Related to Figure 4 and Figure 5
Gene	Sequence (5' to 3')
tuba1a-MO	5' TGGATAGAGATGCACTCACGCATTG 3'
stmn4-MO	5' CGATATGCTGCCAAGGTCATGTTTA 3'
tmsb2-MO	5' CATGTTTGCGTAGGGCACAGAA 3'
tubb5-MO	5' CTTGGATGTGAACAATCTCCCTCAT 3'
foxm1-MO	5' GCTCTCCCTCATTGTTTGCTCAC 3'
