# Supplementary material for: Copper overload impairs hematopoietic stem and progenitor cell proliferation via prompting HSF1/SP1 aggregation and the subsequently downregulating FOXM1-Cytoskeleton axis
Source: iScience. 2023 Mar 14;26(4):106406. doi: 10.1016/j.isci.2023.106406 (PMC10050659; doi:10.1016/j.isci.2023.106406)
Supplement: Table S5. sequences of primers used for shRNA, related to Figure 7 [file mmc6.xlsx]

## Sheet: Sheet1
Supplementary Table 5: sequences of primers used for shRNA, Related to Figure 7
Gene	Sequence (5' to 3')
foxm1-shRNA-F	5' CCGGGCTTCGAAAGATGAGTTCTGAGAGCTCTCAGAACTCATCTTTCGAAGCTTTTTG 3'
foxm1-shRNA-R	5' AATTCAAAAAGCTTCGAAAGATGAGTTCTGAGAGCTCTCAGAACTCATCTTTCGAAGC 3'
