# Supplementary material for: Copper overload impairs hematopoietic stem and progenitor cell proliferation via prompting HSF1/SP1 aggregation and the subsequently downregulating FOXM1-Cytoskeleton axis
Source: iScience. 2023 Mar 14;26(4):106406. doi: 10.1016/j.isci.2023.106406 (PMC10050659; doi:10.1016/j.isci.2023.106406)
Supplement: Table S6. sequences of primers used for amplifying probes for WISH, related to all Figure [file mmc7.xlsx]

## Sheet: Sheet1
Supplementary Table 6: sequences of primers used for amplifying probes for WISH, Related to all Figure
Gene	Primer sequence (5' to 3')	GenBank ID
tuba1a	F: 5' CCAGCGACAAAACCAT 3'	NM_001190982.1
	R: 5' TAATACGACTCACTATAGGGTGTAGTGACCACGAGCATA 3'
stmn4	F: 5' CACTTCTGTGCTCCTGC 3'	NM_213401. 1
	R: 5' TAATACGACTCACTATAGGGGACGGGTCTTTACGCT 3'
tubb5	F: 5' CGACCTTCGCAAGTTAGC 3'	NM_198818. 1
	R: 5' GCTAATACGACTCACTATAGGCTGAAGAAATGCACGACAGG 3'
foxm1	F: 5' GCCTCAGGGGCGAAACAA 3'	NM_201097. 1
	R: 5' TAATACGACTCACTATAGGGCGGGAAGCACTCGGACTC 3'
ctr1	F: 5' TCCTGCCTCAGACGAT 3'	NM_001320405.1
	R: 5' TAATACGACTCACTATAGGGCCACCACTACTGCCTTC 3'
