# Supplementary material for: Copper overload impairs hematopoietic stem and progenitor cell proliferation via prompting HSF1/SP1 aggregation and the subsequently downregulating FOXM1-Cytoskeleton axis
Source: iScience. 2023 Mar 14;26(4):106406. doi: 10.1016/j.isci.2023.106406 (PMC10050659; doi:10.1016/j.isci.2023.106406)
Supplement: Table S7. sequences of primers used for qRT-PCR, related to Figure 1 and Figure 7 and Figure 8 [file mmc8.xlsx]

## Sheet: Sheet1
Supplementary Table 7: sequences of primers used for qRT-PCR, Related to Figure 1 and Figure 7 and Figure 8
gene	Primer sequence (5' to 3')	GenBank ID
bactin1	F: 5' CGAGCAGGAGATGGGAACC 3'
	R: 5' CAACGGAAACGCTCATTGC 3'
18S	F: 5' TCGCTAGTTGGCATCGTTTATG 3'
	R: 5' CGGAGGTTCGAAGACGATCA 3'
olig2	F: 5' CGCTGCTGTCTCGCATTCC 3'	NM_178100. 1
	R: 5' ACGGAGGCACCTGGCACAT 3'
fabp2	F: 5' AACCTGAAGATCACCCTG 3'	NM_131431. 1
	R: 5' AGTACCTTTCCGTTGTCC 3'
mbp	F: 5' TCAAATCAGCAGGTTCTTCG 3'	AY860977.1
	R: 5' CTGAAGAAATGCACGACAGG 3'
myod	F: 5' ATAACTACTATCCCGTTCTGG 3'	AF318503.2
	R: 5' GCTGTTCCGTCTTCTCG 3'
runx1	F: 5' CGGGAAATGATGAGAAT 3'	NM_131603.3
	R: 5' GGGTTTGTGAAGACGGT 3'
cmyb	F: 5' GAGGGTGAAAGAAATCG 3'	AF191559. 1
	R: 5' GAACTGTCCGCCAAAG 3'
gata2b	F: 5' CTGGGACATCATAGTTCG 3'	NM_001002689.1
	R: 5' ATTGAGCCACCCGTAA 3'
ctr1	F: 5' TCCTGCCTCAGACGAT 3'	NM_001320405.1
	R: 5' AACAAGAACACGCCAAT 3'
cyclina1	F: 5' GCTCCTCTTTCCAGTCGT 3'	NM_131872.2
	R: 5' CTGCTCATTCTCGGTCAA 3'
cyclina2	F: 5' TCGCCACCATTGACCTTC 3'	NM_152949. 1
	R: 5' GACTTGACCTCCATTTCC 3'
cyclinb	F: 5' ATGGTCCACTACCCTCCC 3'	NM_131513. 1
	R: 5' CAGCCAGATGCTTAGAAA 3'
cyclind1	F: 5' TGTTGAATGACCGAGTTT 3'	NM_131025.4
	R: 5' TCCAGGTAGTTCATAGCC 3'
cycline1	F: 5' AACAACCTGCTCGGAAAA 3'	NM_130995.1
	R: 5' CCATGAAGCGATCAAAGTA 3'
cycling2	F: 5' TTGTCGCTGTTGATGCTT 3'	NM_213172. 1
	R: 5' CGGTTTGGCACATTCTGG 3'
cenpf	F: 5' CAGTCGGTTTCTAAGTGTTC 3'	XM_021467448. 1
	R: 5' CCTTGATTTTCTGCTCCA 3'
atm	F: 5' TCAGCCTCCACTCAAGCA 3'	XM_002664557.3
	R: 5' TGAAGAACCTCCACCACA 3'
p130	F: 5' ACATTGGGGAAAACTAAA 3'	XM_005163190.4
	R: 5' CGACACGCAACATACAGAG 3'
cdc25b	F: 5' TTTTGCCTGCCGACCGAA 3'	NM_001115095.2
	R: 5' CCCTCCAGAAAGCCATCA 3'
cdk1	F: 5' CTCTGGAGTATTGGCACC 3'	NM_212564.2
	R: 5' TCCACTTTGGGAAGGTAT 3'
myh7l	F: 5' ATTGAATGGGAGTTTATCG 3'	NM_001077464.2
	R: 5' CAAGAGCAAAGTGAGCCT 3'
myh7	F: 5' GAAGCGTTTGATGTACTAGG 3'	NM_001112733.1
	R: 5' CTTTGACTCTTGGGTGGC 3'
map1aa	F: 5' CTAAGTGAACAAATCGTGAA 3'	XM_009303461.3
	R: 5' CTCCCATCTTTTCTGACC 3'
stmn4	F: 5' GCAGAAAACCCCACATAC 3'	NM_213401.1
	R: 5' TGCAACATCAAAGGAAGG 3'
tuba1a	F: 5' TCTTTGTAGACCTGGAGCC 3'	NM_001190982.1
	R: 5' GTGACCACGAGCATAGTT 3'
tubb5	F: 5' CAGTGCGGAAACCAAATC 3'	NM_198818.1
	R: 5' CCTGTAGCCTCATTGTAGTA 3'
tmsb2	F: 5' ACCCTCTTCCCACCAA 3'	XM_021481226.1
	R: 5' AGTAGCATCTCCTTTCCTC 3'
foxm1	F: 5' GCCTCAGGGGCGAAACAA 3'	NM_201097.1
	R: 5' GAGTCCGAGTGCTTCCCG 3'
hsf1	F: 5' CTCAGAATCGCCAGTCA 3'	NM_001313736.1
	R: 5' GAGTCCGAGTGCTTCCCG 3'
sp1	F: 5' TGCCCCTACTGTAAAGAT 3'	NM_212662.2
	R: 5' ACCAGGAGCAGACGAA 3'
BAX	F: 5' CAGGGATGCTGAAGTGA 3'	NM_131562.2
	R: 5' GTCGGCTGAAGATTAGAGT 3'
SHC1	F: 5' CACGGCAGGCTGAGAA 3'	XM_017351494.2
	R: 5' TGGCTACCAGGCACAT 3'
CDC6	F: 5' AGCACTCGCTCACAGAA 3'	NM_001127333.1
	R: 5' GGTCTTATCGTCCACTTTAT 3'
CKS1B	F: 5' ACATTGCTAAAAGAGTTCCC 3'	NM_001003593.3
	R: 5' CCACAGGCAGAGGTCG 3'
CDC25A	F: 5' CCCACCACCCACCAAT 3'	EU921896.1
	R: 5' CCTCCAGAAAGCCATCA 3'
MYCA	F: 5' CGAGTTTGGCGTGTAA 3'	NM_131412.1
	R: 5' TCCTTGCTGATGGTGATA 3'
GAPDH	F: 5' GTCTCCTCTGACTTCAACAGCG 3'
	R: 5' ACCACCCTGTTGCTGTAGCCAA 3'
ACTIN	F: 5' AGCGAGCATCCCCCAAAGTT 3'
	F: 5' GGGCACGAAGGCTCATCATT 3'
CYCLINA1	F: 5' CGGCTTTCCCGCAATCAT 3'	NM_001111047.2
	R: 5' GCCAGCACAACTCCACTC 3'
CYCLINA2	F: 5' CATTGGTCCCTCTTGATT 3'	NM_001237.5
	R: 5' TAACCTCCATTTCCCTAA 3'
CYCLINB	F: 5' GCACTTTCCTCCTTCTCA 3'	NM_001354845.2
	R: 5' TGCTTTGTAAGTCCTTGATT 3'
CYCLIND1	F: 5' GTCGCTGGAGCCCGTGAA 3'	NM_053056.3
	R: 5' GGCCGGATGGAGTTGTCG 3'
CYCLINE1	F: 5' GGATGTTGACTGCCTTGA 3'	NM_001322262.2
	R: 5' CACCACTGATACCCTGAAA 3'
CYCLING2	F: 5' AGAAAGGAAAGAAATACTGAG 3'	NM_004354.3
	R: 5' AGGCACAAGGCTAATACA 3'
CDC25B	F: 5' AGTAGACGGAAAGCACCA 3'	NM_001287517.2
	R: 5' CCGCCTTCATATTCATAG 3'
CDK1	F: 5' ATTCTATCCCTCCTGGTC 3'	NM_033379.5
	R: 5' GTTTAATTGTTCCTTTGTCA 3'
CENPF	F: 5' GGACCAACACCTGCTACC 3'	NM_016343.4
	R: 5' AACCCTTTCTTTACAACTTCTG 3'
P130	F: 5' TTCCTAGTTCACCCTTACG 3'	NM_001323610.2
	R: 5' GTCGCTGTTACATACCATCT 3'
TUBA1A	F: 5' CTATCCCCGCATCCACTT 3'	NM_001270399.2
	R: 5' CGTCACCACGGTACAACA 3'
STMN4	F: 5' CCTTGTTCTGCTCCTGCTT 3'	NM_001283055.2
	R: 5' GCTGGCTTTCATCCTTCC 3'
FOXM1	F: 5' CCGCTACTTGACATTGGA 3'	NM_001243088.2
	R: 5' GCTCTGGATTCGGTCGTT 3'
