# Supplementary material for: Copper overload impairs hematopoietic stem and progenitor cell proliferation via prompting HSF1/SP1 aggregation and the subsequently downregulating FOXM1-Cytoskeleton axis
Source: iScience. 2023 Mar 14;26(4):106406. doi: 10.1016/j.isci.2023.106406 (PMC10050659; doi:10.1016/j.isci.2023.106406)
Supplement: Table S8. sequences of primers for mRNA synthesis, related to Figure 4-6 [file mmc9.xlsx]

## Sheet: Sheet1
Supplementary Table 8: sequences of primers for mRNA synthesis, Related to Figure 4-6
Gene	Primer sequence (5' to 3')
tuba1a-mRNA-F	5' TAATACGACTCACTATAGGGGGCCAAGCAACACTACT 3'
tuba1a-mRNA-R	5' TATTCCTCGCCCTCTT 3'
stmn4-mRNA-F	5' TAATACGACTCACTATAGGGTCGGGACAACACCTCATC 3'
stmn4-mRNA-R	5' CGTTTGCTTGGTTTTCAT 3'
foxm1-mRNA-F	5' TAATACGACTCACTATAGGGACAATGAGGGAGAGCCCAAG 3'
foxm1-mRNA-R	5' CCTCGCCAAATAAAGCGATCC 3'
