# Supplementary material for: Copper overload impairs hematopoietic stem and progenitor cell proliferation via prompting HSF1/SP1 aggregation and the subsequently downregulating FOXM1-Cytoskeleton axis
Source: iScience. 2023 Mar 14;26(4):106406. doi: 10.1016/j.isci.2023.106406 (PMC10050659; doi:10.1016/j.isci.2023.106406)
Supplement: Table S9. sequences of primers used for promoter activity assays, related to Figure 6 and Figure 8 [file mmc10.xlsx]

## Sheet: Sheet1
Supplementary Table 9: sequences of primers used for promoter activity assays, Related to Figure 6 and Figure 8
pGL3- 106/+23 FOXM1-human-SacI-F	5' CGAGCTCGCTGCGGTCCGCCTTACCA 3'
pGL3- 106/+23 FOXM1-human-XhoI-R	5' CCTCGAGGGGAGCTTTCAGTTTGTTCCGC 3'
pGL3-317/+23 FOXM1-human-SacI-F	5' CGAGCTCGCTTTGAAAAGGGGAGCA 3'
pGL3-317/+23 FOXM1-human-XhoI-R	5' CCTCGAGGGGAGCTTTCAGTTTGTTCCGC 3'
pGL3-755/+23 FOXM1-human-SacI-F	5' CGAGCTCG GGCCTCCTAAAGTGCTG 3'
pGL3-755/+23 FOXM1-human-XhoI-R	5' CCTCGAGGGGAGCTTTCAGTTTGTTCCGC 3'
pGL3- 1086/+23 FOXM1-human-SacI-F	5' CGAGCTCG GCCTTTCCTGTCCTACC 3'
pGL3- 1086/+23 FOXM1-human-XhoI-R	5' CCTCGAGGGGAGCTTTCAGTTTGTTCCGC 3'
pGL3-2075/+23 FOXM1-human-SacI-F	5' CGAGCTCGGACAGAGCCAGAACCTTGTTT 3'
pGL3-2075/+23 FOXM1-human-XhoI-R	5' CGAGCTCG GACAGAGCCAGAACCTTGTTT 3'
pGL3-2113/+102 foxm1-zebrafish-SacI-F	5' CGAGCTCGGCTGTTTACTCGCACGCAAC 3'
pGL3-2113/+102 foxm1-zebrafish-XhoI-R	5' CCTCGAGGCCGTGCAGACGGTGCTTTAT 3'
pGL3- 1950/+52 TUBA1A-human-KpnI-F	5' GGGGTACCCCAGGGGACTGGGGTTAG 3'
pGL3- 1950/+52 TUBA1A-human-HindIII-R	5' CCCAAGCTTGGGGCATCCGTAGACTGTTTG3'
pGL3- 1950/+116 tuba1a-zebrafish-KpnI-F	5' GGGTACCCCCTCCAGGAATCGAGTTG 3'
pGL3- 1950/+116 tuba1a-zebrafish-HindIII-R	5' CCTCGAGGGTTTTGAATAAAATTCGTG 3'
pGL3- 1959/+7 STMN4-human-KpnI-F	5' GGGGTACCCCTGCGGGGACTGCAAAA 3'
pGL3- 1959/+7 STMN4-human-HindIII-R	5' CCCAAGCTTGGGCTTCCTCACTCCCTCAAT 3'
pGL3-2024/+26 stmn4-zebrafish-KpnI-F	5' GGGGTACCCCGAAAACAGAGGATGGGTG 3'
pGL3-2024/+26 stmn4-zebrafish-HindIII-R	5' CCCAAGCTTGGGCTGAAGGACGGGTGGT 3'
PCGN-HA-FOXM1-human-XbaI-F	5'CTAGTCTAGAGAGTGAAAACGCAGATTCATAATG 3'
PCGN-HA-FOXM1-human-NotI-R	5' ATTTGCGGCCGCGAGCACAGGGGCAAGG 3'
PCGN-HA-foxm1-zebrafish-XbaI-F	5' GCTCTAGACTGTGAGCAAACAATGAGG 3'
PCGN-HA-foxm1-zebrafish-NotI-R	5' CGCGGCCGCCGAAAGCAAGTAAATAGGAA3'
PCMV-myc-FOXM1-human-EcoRI-F	5'CGGAATTCGCGAGTGAAAACGCAGATTCATAATG 3'
PCMV-myc-FOXM1-human-NotI-R	5' ATTTGCGGCCGCGAGCACAGGGGCAAGG 3'
PCMV-myc-foxm1-zebrafish-EcoRI-F	5' GCGAATTC CTGTGAGCAAACAATGAGG 3'
PCMV-myc-foxm1-zebrafish-NotI-R	5' CGCGGCCGCCGAAAGCAAGTAAATAGGAA3'
PCGN-HA-sp1-zebrafish-XbaI-F	5' GTCTAGACAGTTCGGTTGAGTTGTTTG 3'
PCGN-HA-sp1-zebrafish-NotI-R	5' CGCGGCCGCTCTGTCCGCTTCCTGTG 3'
PCMV-myc-SP1-human-EcoRI-F	5' CGAATTCCCACCATGAGCGACCAAGAT 3'
PCMV-myc-SP1-human-NotI-R	5' CGCGGCCGCATCCCGGGGTTAAGGGGTAT 3'
PCGN-HA-HSF1-human-XbaI-F	5' CTCTAGAGTCCCTCCGCCTATTCCC 3'
PCGN-HA-HSF1-human-NotI-R	5' CGCGGCCGCCGAGCCCGTTTGTCCTA 3'
PCGN-HA-hsf1-zebrafish-XbaI-F	5' CTCTAGAGCTGTAAAGCCTCACCTCG 3'
