# Supplementary material for: Copper overload impairs hematopoietic stem and progenitor cell proliferation via prompting HSF1/SP1 aggregation and the subsequently downregulating FOXM1-Cytoskeleton axis
Source: iScience. 2023 Mar 14;26(4):106406. doi: 10.1016/j.isci.2023.106406 (PMC10050659; doi:10.1016/j.isci.2023.106406)
Supplement: Table S10. sequences of primers used for ChIP-qPCR, related to Figure 8 [file mmc11.xlsx]

## Sheet: Sheet1
Supplementary Table 10: sequences of primers used for ChIP-qPCR, Related to Figure 8
Gene	Primer sequence (5' to 3')	GenBank ID
SP1	F: 5' GGCTGGAGTGCAGTGGT 3'	NM_003109. 1
	R: 5' CTGGCAACATAGCGAAA 3'
HSF1	F: 5' GTTGTAGTGAGCCAAGGTC 3'	NM_005526.4
	R: 5' GGATGGGAGGTAGAAGTG 3'
