# Supplementary material for: Copper overload impairs hematopoietic stem and progenitor cell proliferation via prompting HSF1/SP1 aggregation and the subsequently downregulating FOXM1-Cytoskeleton axis
Source: iScience. 2023 Mar 14;26(4):106406. doi: 10.1016/j.isci.2023.106406 (PMC10050659; doi:10.1016/j.isci.2023.106406)
Supplement: Table S11. GO enrichment of down-regulated DEGs in Cu2+ stressed runx1 GFP positive cells, related to Figure 4 [file mmc12.xlsx]

## Sheet: Sheet1
Supplementary Table 11: GO enrichment of down-regulated DEGs in Cu2+ stressed runx1 GFP positive cells, Related to Figure 4
#Term	Term type	GO accession	DEG item	DEG list	pValue	Corrected pValue
cytoskeleton organization	biological_process	GO:0007010	16	97	2.8508e-09	3.2762e-05
neuron projection	cellular_component	GO:0043005	9	97	3.5259e-08	0.0002026
microtubule depolymerization	biological_process	GO:0007019	4	97	1.4601e-07	0.00055931
protein depolymerization	biological_process	GO:0051261	5	97	4.9968e-07	0.0012341
regulation of microtubule polymerization or depolymerization	biological_process	GO:0031110	4	97	5.3693e-07	0.0012341
cell projection	cellular_component	GO:0042995	10	97	1.3389e-06	0.0023183
structural constituent of cytoskeleton	molecular_function	GO:0005200	5	97	1.4121e-06	0.0023183
microtubule-based process	biological_process	GO:0007017	10	97	1.748e-06	0.002511
cellular protein complex disassembly	biological_process	GO:0043624	5	97	3.9673e-06	0.0050462
protein complex disassembly	biological_process	GO:0043241	5	97	4.3911e-06	0.0050462
neuron part	cellular_component	GO:0097458	9	97	5.6841e-06	0.0059383
macromolecular complex disassembly	biological_process	GO:0032984	5	97	7.001e-06	0.0062511
microtubule polymerization or depolymerization	biological_process	GO:0031109	4	97	7.0713e-06	0.0062511
microtubule	cellular_component	GO:0005874	6	97	9.188e-06	0.0075421
regulation of microtubule cytoskeleton organization	biological_process	GO:0070507	4	97	1.5026e-05	0.011512
regulation of microtubule-based process	biological_process	GO:0032886	4	97	2.2537e-05	0.016187
neuron development	biological_process	GO:0048666	10	97	3.3565e-05	0.02191
cytoskeleton	cellular_component	GO:0005856	12	97	3.4318e-05	0.02191
neurogenesis	biological_process	GO:0022008	12	97	3.7064e-05	0.022418
neuron differentiation	biological_process	GO:0030182	11	97	4.4923e-05	0.025079
cytoskeletal protein binding	molecular_function	GO:0008092	10	97	4.5828e-05	0.025079
cytoskeletal part	cellular_component	GO:0044430	10	97	5.2283e-05	0.027311
nervous system development	biological_process	GO:0007399	15	97	6.5281e-05	0.032618
cellular component disassembly	biological_process	GO:0022411	5	97	7.2743e-05	0.034832
generation of neurons	biological_process	GO:0048699	11	97	8.0643e-05	0.03707
organelle organization	biological_process	GO:0006996	19	97	9.5779e-05	0.042334
protein complex subunit organization	biological_process	GO:0071822	11	97	0.0001051	0.044732
single-organism carbohydrate catabolic process	biological_process	GO:0044724	4	97	0.00013702	0.056238
carbohydrate catabolic process	biological_process	GO:0016052	4	97	0.00015775	0.062513
neuron projection development	biological_process	GO:0031175	8	97	0.00016558	0.063427
