# Supplementary material for: Copper overload impairs hematopoietic stem and progenitor cell proliferation via prompting HSF1/SP1 aggregation and the subsequently downregulating FOXM1-Cytoskeleton axis
Source: iScience. 2023 Mar 14;26(4):106406. doi: 10.1016/j.isci.2023.106406 (PMC10050659; doi:10.1016/j.isci.2023.106406)
Supplement: Table S12. cytoskeleton, myeloid and erythrocyte genes expressed in Cu2+ stressed runx1 GFP positive cells, related to Figure 4 [file mmc13.xlsx]

## Sheet: Sheet1
Supplementary Table 12: cytoskeleton, myeloid and erythrocyte genes expressed in Cu2+ stressed runx1 GFP positive cells, Related to Figure 4
cytoskeleton genes expressed in Cu2+ stressed runx1 GFP cells
name	control	Cu2+
stmn2b	2.00053	0.459141
map1ab	2.18299	0.245407
tubb5	2.23499	0.723075
stmn1b	2.37555	0.659374
zgc:153426	2.63381	0.516736
stmn4	3.11962	0.304915
tubb2	3.54784	0.498008
cfl1l	3.61691	1.3687
tmsb2	4.04087	0.864111
tuba1a	5.31756	1.92583
myh7	5.81774	0.762265
stmn2a	5.84994	1.38549
cfbl	7.07918	2.53444
dpysl3	7.70366	1.07501
myh7l	8.32662	0
jpt1b	9.57389	3.70626
myeloid genes expressed in Cu2+ stressed runx1 GFP cells
name	control	Cu2+
cd22	0.523339	0.203033
ndrg3a	0.546211	0.231975
prkcda	0.73044	0.268548
thy1	1.0602	0.509141
si:ch211-5k11.12	1.09465	0.496283
il4	1.24645	0.355396
il16	1.33384	0.597073
nfkbiab	1.41066	0.451561
il34	1.49804	0.59065
mmp9	1.53055	0.434288
cpa5	1.56191	0.727945
lyz	2.84421	1.21292
si:dkey-42l23.4	4.53833	1.98582
mpx	5.65771	2.08736
npsn	6.5579	3.10131
erythrocyte genes expressed in Cu2+ stressed runx1 GFP cells
name	control	Cu2+
si:dkey-245p14.4	0.0832368	17.4843
tfr1a	5.061	10.428
klf3	5.13509	11.1592
