# Supplementary material for: Copper overload impairs hematopoietic stem and progenitor cell proliferation via prompting HSF1/SP1 aggregation and the subsequently downregulating FOXM1-Cytoskeleton axis
Source: iScience. 2023 Mar 14;26(4):106406. doi: 10.1016/j.isci.2023.106406 (PMC10050659; doi:10.1016/j.isci.2023.106406)
Supplement: Table S13. GO enrichment of up-regulated DEGs in Cu2+ stressed runx1 GFP positive cells, related to Figure 4 [file mmc14.xlsx]

## Sheet: Sheet1
Supplementary Table 13: GO enrichment of up-regulated DEGs in Cu2+ stressed runx1 GFP positive cells, Related to Figure 4
#Term	Term type	GO accession	DEG item	DEG list	pValue	Corrected pValue
response to light stimulus	biological_process	GO:0009416	4	18	1.33e-06	0.015308
response to radiation	biological_process	GO:0009314	4	18	3.54e-06	0.016754
response to abiotic stimulus	biological_process	GO:0009628	4	18	4.32e-05	0.12408
calcium ion binding	molecular_function	GO:0005509	4	18	0.0019087	1
ion binding	molecular_function	GO:0043167	10	18	0.028115	1
metal ion binding	molecular_function	GO:0046872	7	18	0.03713	1
cation binding	molecular_function	GO:0043169	7	18	0.040878	1
single-organism transport	biological_process	GO:0044765	4	18	0.080999	1
single-organism localization	biological_process	GO:1902578	4	18	0.089383	1
plasma membrane	cellular_component	GO:0005886	4	18	0.09817	1
localization	biological_process	GO:0051179	5	18	0.099729	1
cell periphery	cellular_component	GO:0071944	4	18	0.10397	1
macromolecular complex	cellular_component	GO:0032991	4	18	0.20522	1
response to stimulus	biological_process	GO:0050896	6	18	0.21809	1
anion binding	molecular_function	GO:0043168	4	18	0.2223	1
biological regulation	biological_process	GO:0065007	8	18	0.25867	1
single-multicellular organism process	biological_process	GO:0044707	4	18	0.28692	1
multicellular organismal process	biological_process	GO:0032501	4	18	0.29778	1
single-organism process	biological_process	GO:0044699	10	18	0.39611	1
single-organism cellular process	biological_process	GO:0044763	8	18	0.48601	1
regulation of cellular process	biological_process	GO:0050794	6	18	0.50363	1
biological_process	biological_process	GO:0008150	14	18	0.58653	1
molecular_function	molecular_function	GO:0003674	15	18	0.63372	1
heterocyclic compound binding	molecular_function	GO:1901363	5	18	0.6712	1
intracellular part	cellular_component	GO:0044424	5	18	0.77946	1
cell part	cellular_component	GO:0044464	7	18	0.80508	1
cellular process	biological_process	GO:0009987	9	18	0.80959	1
membrane	cellular_component	GO:0016020	5	18	0.81084	1
cell	cellular_component	GO:0005623	7	18	0.81316	1
intracellular	cellular_component	GO:0005622	5	18	0.8631	1
membrane part	cellular_component	GO:0044425	4	18	0.88345	1
metabolic process	biological_process	GO:0008152	4	18	0.9719	1
cellular_component	cellular_component	GO:0005575	9	18	0.99592	1
response to light stimulus	biological_process	GO:0009416	4	18	1.33e-06	0.015308
response to radiation	biological_process	GO:0009314	4	18	3.54e-06	0.016754
response to abiotic stimulus	biological_process	GO:0009628	4	18	4.32e-05	0.12408
calcium ion binding	molecular_function	GO:0005509	4	18	0.0019087	1
ion binding	molecular_function	GO:0043167	10	18	0.028115	1
