# Supplementary material for: Copper overload impairs hematopoietic stem and progenitor cell proliferation via prompting HSF1/SP1 aggregation and the subsequently downregulating FOXM1-Cytoskeleton axis
Source: iScience. 2023 Mar 14;26(4):106406. doi: 10.1016/j.isci.2023.106406 (PMC10050659; doi:10.1016/j.isci.2023.106406)
Supplement: Table S14. The most enriched KEGG terms in runx1 GFP positive cells from control and Cu2+ stressed embryos at 33 hpf, related to Figure 4 [file mmc15.xlsx]

## Sheet: Sheet1
Supplementary Table 14: The most enriched KEGG terms in runx1 GFP positive cells from control and Cu2+ stressed embryos at 33 hpf, Related to Figure 4
#Term	Database	ID	Input number	Background number	pValue	Corrected pValue
Phototransduction	KEGG PATHWAY	dre04744	5	40	1.48e-05	0.000694417
Phagosome	KEGG PATHWAY	dre04145	6	164	0.00122229	0.0287238
Gap junction	KEGG PATHWAY	dre04540	5	128	0.00240058	0.0376091
Cardiac muscle contraction	KEGG PATHWAY	dre04260	4	97	0.00549202	0.0645312
Glycolysis / Gluconeogenesis	KEGG PATHWAY	dre00010	3	74	0.0167786	0.157719
Pentose phosphate pathway	KEGG PATHWAY	dre00030	2	31	0.0222934	0.174632
Tight junction	KEGG PATHWAY	dre04530	4	174	0.0363453	0.244033
Starch and sucrose metabolism	KEGG PATHWAY	dre00500	2	47	0.0462155	0.271516
Adrenergic signaling in cardiomyocytes	KEGG PATHWAY	dre04261	4	199	0.0542469	0.283289
Sulfur relay system	KEGG PATHWAY	dre04122	1	9	0.0679762	0.319488
PPAR signaling pathway	KEGG PATHWAY	dre03320	2	68	0.0864606	0.369423
Fatty acid biosynthesis	KEGG PATHWAY	dre00061	1	17	0.119051	0.411663
Adipocytokine signaling pathway	KEGG PATHWAY	dre04920	2	84	0.121976	0.411663
Biosynthesis of amino acids	KEGG PATHWAY	dre01230	2	87	0.128985	0.411663
Folate biosynthesis	KEGG PATHWAY	dre00790	1	19	0.131382	0.411663
Carbon metabolism	KEGG PATHWAY	dre01200	2	123	0.21854	0.532362
Porphyrin and chlorophyll metabolism	KEGG PATHWAY	dre00860	1	34	0.218579	0.532362
Galactose metabolism	KEGG PATHWAY	dre00052	1	35	0.224075	0.532362
Intestinal immune network for IgA production	KEGG PATHWAY	dre04672	1	38	0.240332	0.532362
Ether lipid metabolism	KEGG PATHWAY	dre00565	1	39	0.245677	0.532362
Cytosolic DNA-sensing pathway	KEGG PATHWAY	dre04623	1	39	0.245677	0.532362
Steroid hormone biosynthesis	KEGG PATHWAY	dre00140	1	41	0.256253	0.532362
Fatty acid degradation	KEGG PATHWAY	dre00071	1	43	0.266684	0.532362
Fructose and mannose metabolism	KEGG PATHWAY	dre00051	1	44	0.271845	0.532362
NOD-like receptor signaling pathway	KEGG PATHWAY	dre04621	1	48	0.292131	0.549207
Fatty acid metabolism	KEGG PATHWAY	dre01212	1	57	0.335756	0.579248
RIG-I-like receptor signaling pathway	KEGG PATHWAY	dre04622	1	59	0.345084	0.579248
Amino sugar and nucleotide sugar metabolism	KEGG PATHWAY	dre00520	1	59	0.345084	0.579248
Purine metabolism	KEGG PATHWAY	dre00230	2	187	0.383403	0.621377
RNA degradation	KEGG PATHWAY	dre03018	1	81	0.439521	0.688582
Peroxisome	KEGG PATHWAY	dre04146	1	89	0.470412	0.713205
Glycerophospholipid metabolism	KEGG PATHWAY	dre00564	1	97	0.49962	0.716617
Apoptosis	KEGG PATHWAY	dre04210	1	98	0.503157	0.716617
Toll-like receptor signaling pathway	KEGG PATHWAY	dre04620	1	103	0.520475	0.71948
Jak-STAT signaling pathway	KEGG PATHWAY	dre04630	1	122	0.581012	0.751012
Endocytosis	KEGG PATHWAY	dre04144	2	286	0.603462	0.751012
Cell adhesion molecules (CAMs)	KEGG PATHWAY	dre04514	1	135	0.618014	0.751012
Oocyte meiosis	KEGG PATHWAY	dre04114	1	138	0.626083	0.751012
Cell cycle	KEGG PATHWAY	dre04110	1	141	0.633984	0.751012
Vascular smooth muscle contraction	KEGG PATHWAY	dre04270	1	143	0.639159	0.751012
MAPK signaling pathway	KEGG PATHWAY	dre04010	2	320	0.664326	0.761544
Cytokine-cytokine receptor interaction	KEGG PATHWAY	dre04060	1	161	0.682598	0.763129
Insulin signaling pathway	KEGG PATHWAY	dre04910	1	176	0.714816	0.763129
Herpes simplex infection	KEGG PATHWAY	dre05168	1	182	0.726779	0.763129
Protein processing in endoplasmic reticulum	KEGG PATHWAY	dre04141	1	184	0.730655	0.763129
Metabolic pathways	KEGG PATHWAY	dre01100	7	1269	0.80427	0.821754
Regulation of actin cytoskeleton	KEGG PATHWAY	dre04810	1	271	0.855667	0.855667
Phototransduction	KEGG PATHWAY	dre04744	5	40	1.48e-05	0.000694417
Phagosome	KEGG PATHWAY	dre04145	6	164	0.00122229	0.0287238
Gap junction	KEGG PATHWAY	dre04540	5	128	0.00240058	0.0376091
Cardiac muscle contraction	KEGG PATHWAY	dre04260	4	97	0.00549202	0.0645312
Glycolysis / Gluconeogenesis	KEGG PATHWAY	dre00010	3	74	0.0167786	0.157719
Pentose phosphate pathway	KEGG PATHWAY	dre00030	2	31	0.0222934	0.174632
Tight junction	KEGG PATHWAY	dre04530	4	174	0.0363453	0.244033
Starch and sucrose metabolism	KEGG PATHWAY	dre00500	2	47	0.0462155	0.271516
Adrenergic signaling in cardiomyocytes	KEGG PATHWAY	dre04261	4	199	0.0542469	0.283289
Sulfur relay system	KEGG PATHWAY	dre04122	1	9	0.0679762	0.319488
PPAR signaling pathway	KEGG PATHWAY	dre03320	2	68	0.0864606	0.369423
Fatty acid biosynthesis	KEGG PATHWAY	dre00061	1	17	0.119051	0.411663
Adipocytokine signaling pathway	KEGG PATHWAY	dre04920	2	84	0.121976	0.411663
Biosynthesis of amino acids	KEGG PATHWAY	dre01230	2	87	0.128985	0.411663
Folate biosynthesis	KEGG PATHWAY	dre00790	1	19	0.131382	0.411663
Carbon metabolism	KEGG PATHWAY	dre01200	2	123	0.21854	0.532362
Porphyrin and chlorophyll metabolism	KEGG PATHWAY	dre00860	1	34	0.218579	0.532362
Galactose metabolism	KEGG PATHWAY	dre00052	1	35	0.224075	0.532362
Intestinal immune network for IgA production	KEGG PATHWAY	dre04672	1	38	0.240332	0.532362
Ether lipid metabolism	KEGG PATHWAY	dre00565	1	39	0.245677	0.532362
Cytosolic DNA-sensing pathway	KEGG PATHWAY	dre04623	1	39	0.245677	0.532362
Steroid hormone biosynthesis	KEGG PATHWAY	dre00140	1	41	0.256253	0.532362
Fatty acid degradation	KEGG PATHWAY	dre00071	1	43	0.266684	0.532362
Fructose and mannose metabolism	KEGG PATHWAY	dre00051	1	44	0.271845	0.532362
NOD-like receptor signaling pathway	KEGG PATHWAY	dre04621	1	48	0.292131	0.549207
Fatty acid metabolism	KEGG PATHWAY	dre01212	1	57	0.335756	0.579248
RIG-I-like receptor signaling pathway	KEGG PATHWAY	dre04622	1	59	0.345084	0.579248
Amino sugar and nucleotide sugar metabolism	KEGG PATHWAY	dre00520	1	59	0.345084	0.579248
Purine metabolism	KEGG PATHWAY	dre00230	2	187	0.383403	0.621377
RNA degradation	KEGG PATHWAY	dre03018	1	81	0.439521	0.688582
Peroxisome	KEGG PATHWAY	dre04146	1	89	0.470412	0.713205
Glycerophospholipid metabolism	KEGG PATHWAY	dre00564	1	97	0.49962	0.716617
Apoptosis	KEGG PATHWAY	dre04210	1	98	0.503157	0.716617
Toll-like receptor signaling pathway	KEGG PATHWAY	dre04620	1	103	0.520475	0.71948
Jak-STAT signaling pathway	KEGG PATHWAY	dre04630	1	122	0.581012	0.751012
Endocytosis	KEGG PATHWAY	dre04144	2	286	0.603462	0.751012
Cell adhesion molecules (CAMs)	KEGG PATHWAY	dre04514	1	135	0.618014	0.751012
Oocyte meiosis	KEGG PATHWAY	dre04114	1	138	0.626083	0.751012
Cell cycle	KEGG PATHWAY	dre04110	1	141	0.633984	0.751012
Vascular smooth muscle contraction	KEGG PATHWAY	dre04270	1	143	0.639159	0.751012
MAPK signaling pathway	KEGG PATHWAY	dre04010	2	320	0.664326	0.761544
Cytokine-cytokine receptor interaction	KEGG PATHWAY	dre04060	1	161	0.682598	0.763129
Insulin signaling pathway	KEGG PATHWAY	dre04910	1	176	0.714816	0.763129
Herpes simplex infection	KEGG PATHWAY	dre05168	1	182	0.726779	0.763129
Protein processing in endoplasmic reticulum	KEGG PATHWAY	dre04141	1	184	0.730655	0.763129
Metabolic pathways	KEGG PATHWAY	dre01100	7	1269	0.80427	0.821754
Regulation of actin cytoskeleton	KEGG PATHWAY	dre04810	1	271	0.855667	0.855667
Oocyte meiosis	KEGG PATHWAY	dre04744	5	40	1.48e-05	0.000694417
Cell cycle	KEGG PATHWAY	dre04145	6	164	0.00122229	0.0287238
Vascular smooth muscle contraction	KEGG PATHWAY	dre04540	5	128	0.00240058	0.0376091
MAPK signaling pathway	KEGG PATHWAY	dre04260	4	97	0.00549202	0.0645312
Cytokine-cytokine receptor interaction	KEGG PATHWAY	dre00010	3	74	0.0167786	0.157719
Insulin signaling pathway	KEGG PATHWAY	dre00030	2	31	0.0222934	0.174632
Herpes simplex infection	KEGG PATHWAY	dre04530	4	174	0.0363453	0.244033
Protein processing in endoplasmic reticulum	KEGG PATHWAY	dre00500	2	47	0.0462155	0.271516
Metabolic pathways	KEGG PATHWAY	dre04261	4	199	0.0542469	0.283289
Regulation of actin cytoskeleton	KEGG PATHWAY	dre04122	1	9	0.0679762	0.319488
Oocyte meiosis	KEGG PATHWAY	dre03320	2	68	0.0864606	0.369423
Cell cycle	KEGG PATHWAY	dre00061	1	17	0.119051	0.411663
Vascular smooth muscle contraction	KEGG PATHWAY	dre04920	2	84	0.121976	0.411663
MAPK signaling pathway	KEGG PATHWAY	dre01230	2	87	0.128985	0.411663
Cytokine-cytokine receptor interaction	KEGG PATHWAY	dre00790	1	19	0.131382	0.411663
