# Supplementary material for: Copper overload impairs hematopoietic stem and progenitor cell proliferation via prompting HSF1/SP1 aggregation and the subsequently downregulating FOXM1-Cytoskeleton axis
Source: iScience. 2023 Mar 14;26(4):106406. doi: 10.1016/j.isci.2023.106406 (PMC10050659; doi:10.1016/j.isci.2023.106406)
Supplement: Table S15. KEGG enrichment of down-regulated DEGs in Cu2+ stressed runx1 GFP positive cells at 33 hpf, related to Figure 4 [file mmc16.xlsx]

## Sheet: Sheet1
Supplementary Table 15: KEGG enrichment of down-regulated DEGs in Cu2+ stressed runx1 GFP positive cells at 33 hpf, Related to Figure 4
#Term	Database	ID	Input number	Background number	pValue	Corrected pValue
Gap junction	KEGG PATHWAY	dre04540	5	128	0.001313	0.0547141
Cardiac muscle contraction	KEGG PATHWAY	dre04260	4	97	0.00337775	0.0547141
Phagosome	KEGG PATHWAY	dre04145	5	164	0.00373051	0.0547141
Glycolysis / Gluconeogenesis	KEGG PATHWAY	dre00010	3	74	0.0116538	0.128192
Pentose phosphate pathway	KEGG PATHWAY	dre00030	2	31	0.0172681	0.15196
Tight junction	KEGG PATHWAY	dre04530	4	174	0.0235502	0.172702
Adrenergic signaling in cardiomyocytes	KEGG PATHWAY	dre04261	4	199	0.0357339	0.198701
Starch and sucrose metabolism	KEGG PATHWAY	dre00500	2	47	0.0361275	0.198701
PPAR signaling pathway	KEGG PATHWAY	dre03320	2	68	0.0683886	0.334344
Adipocytokine signaling pathway	KEGG PATHWAY	dre04920	2	84	0.0973311	0.383888
Biosynthesis of amino acids	KEGG PATHWAY	dre01230	2	87	0.103092	0.383888
Fatty acid biosynthesis	KEGG PATHWAY	dre00061	1	17	0.104697	0.383888
Folate biosynthesis	KEGG PATHWAY	dre00790	1	19	0.11564	0.391396
Carbon metabolism	KEGG PATHWAY	dre01200	2	123	0.178023	0.48357
Porphyrin and chlorophyll metabolism	KEGG PATHWAY	dre00860	1	34	0.193613	0.48357
Galactose metabolism	KEGG PATHWAY	dre00052	1	35	0.198563	0.48357
Intestinal immune network for IgA production	KEGG PATHWAY	dre04672	1	38	0.213234	0.48357
Ether lipid metabolism	KEGG PATHWAY	dre00565	1	39	0.218065	0.48357
Cytosolic DNA-sensing pathway	KEGG PATHWAY	dre04623	1	39	0.218065	0.48357
Steroid hormone biosynthesis	KEGG PATHWAY	dre00140	1	41	0.227639	0.48357
Fatty acid degradation	KEGG PATHWAY	dre00071	1	43	0.237098	0.48357
Fructose and mannose metabolism	KEGG PATHWAY	dre00051	1	44	0.241785	0.48357
NOD-like receptor signaling pathway	KEGG PATHWAY	dre04621	1	48	0.260248	0.497867
Fatty acid metabolism	KEGG PATHWAY	dre01212	1	57	0.300185	0.522529
RIG-I-like receptor signaling pathway	KEGG PATHWAY	dre04622	1	59	0.308767	0.522529
Amino sugar and nucleotide sugar metabolism	KEGG PATHWAY	dre00520	1	59	0.308767	0.522529
RNA degradation	KEGG PATHWAY	dre03018	1	81	0.396577	0.646274
Peroxisome	KEGG PATHWAY	dre04146	1	89	0.425699	0.668955
Glycerophospholipid metabolism	KEGG PATHWAY	dre00564	1	97	0.453433	0.669981
Apoptosis	KEGG PATHWAY	dre04210	1	98	0.456805	0.669981
Toll-like receptor signaling pathway	KEGG PATHWAY	dre04620	1	103	0.473362	0.671869
Jak-STAT signaling pathway	KEGG PATHWAY	dre04630	1	122	0.53186	0.719979
Cell adhesion molecules (CAMs)	KEGG PATHWAY	dre04514	1	135	0.568141	0.719979
Oocyte meiosis	KEGG PATHWAY	dre04114	1	138	0.576111	0.719979
Cell cycle	KEGG PATHWAY	dre04110	1	141	0.583936	0.719979
Vascular smooth muscle contraction	KEGG PATHWAY	dre04270	1	143	0.589074	0.719979
Cytokine-cytokine receptor interaction	KEGG PATHWAY	dre04060	1	161	0.632582	0.720255
Insulin signaling pathway	KEGG PATHWAY	dre04910	1	176	0.665341	0.720255
Metabolic pathways	KEGG PATHWAY	dre01100	7	1269	0.676418	0.720255
Herpes simplex infection	KEGG PATHWAY	dre05168	1	182	0.677622	0.720255
Protein processing in endoplasmic reticulum	KEGG PATHWAY	dre04141	1	184	0.681616	0.720255
Purine metabolism	KEGG PATHWAY	dre00230	1	187	0.687516	0.720255
Regulation of actin cytoskeleton	KEGG PATHWAY	dre04810	1	271	0.815262	0.834222
MAPK signaling pathway	KEGG PATHWAY	dre04010	1	320	0.864277	0.864277
Gap junction	KEGG PATHWAY	dre04540	5	128	0.001313	0.0547141
Cardiac muscle contraction	KEGG PATHWAY	dre04260	4	97	0.00337775	0.0547141
Phagosome	KEGG PATHWAY	dre04145	5	164	0.00373051	0.0547141
Glycolysis / Gluconeogenesis	KEGG PATHWAY	dre00010	3	74	0.0116538	0.128192
Pentose phosphate pathway	KEGG PATHWAY	dre00030	2	31	0.0172681	0.15196
Tight junction	KEGG PATHWAY	dre04530	4	174	0.0235502	0.172702
Adrenergic signaling in cardiomyocytes	KEGG PATHWAY	dre04261	4	199	0.0357339	0.198701
Starch and sucrose metabolism	KEGG PATHWAY	dre00500	2	47	0.0361275	0.198701
PPAR signaling pathway	KEGG PATHWAY	dre03320	2	68	0.0683886	0.334344
Adipocytokine signaling pathway	KEGG PATHWAY	dre04920	2	84	0.0973311	0.383888
Biosynthesis of amino acids	KEGG PATHWAY	dre01230	2	87	0.103092	0.383888
Fatty acid biosynthesis	KEGG PATHWAY	dre00061	1	17	0.104697	0.383888
Folate biosynthesis	KEGG PATHWAY	dre00790	1	19	0.11564	0.391396
Carbon metabolism	KEGG PATHWAY	dre01200	2	123	0.178023	0.48357
Porphyrin and chlorophyll metabolism	KEGG PATHWAY	dre00860	1	34	0.193613	0.48357
Galactose metabolism	KEGG PATHWAY	dre00052	1	35	0.198563	0.48357
Intestinal immune network for IgA production	KEGG PATHWAY	dre04672	1	38	0.213234	0.48357
Ether lipid metabolism	KEGG PATHWAY	dre00565	1	39	0.218065	0.48357
Cytosolic DNA-sensing pathway	KEGG PATHWAY	dre04623	1	39	0.218065	0.48357
Steroid hormone biosynthesis	KEGG PATHWAY	dre00140	1	41	0.227639	0.48357
Fatty acid degradation	KEGG PATHWAY	dre00071	1	43	0.237098	0.48357
Fructose and mannose metabolism	KEGG PATHWAY	dre00051	1	44	0.241785	0.48357
NOD-like receptor signaling pathway	KEGG PATHWAY	dre04621	1	48	0.260248	0.497867
Fatty acid metabolism	KEGG PATHWAY	dre01212	1	57	0.300185	0.522529
RIG-I-like receptor signaling pathway	KEGG PATHWAY	dre04622	1	59	0.308767	0.522529
Amino sugar and nucleotide sugar metabolism	KEGG PATHWAY	dre00520	1	59	0.308767	0.522529
RNA degradation	KEGG PATHWAY	dre03018	1	81	0.396577	0.646274
Peroxisome	KEGG PATHWAY	dre04146	1	89	0.425699	0.668955
Glycerophospholipid metabolism	KEGG PATHWAY	dre00564	1	97	0.453433	0.669981
Apoptosis	KEGG PATHWAY	dre04210	1	98	0.456805	0.669981
Toll-like receptor signaling pathway	KEGG PATHWAY	dre04620	1	103	0.473362	0.671869
Jak-STAT signaling pathway	KEGG PATHWAY	dre04630	1	122	0.53186	0.719979
Cell adhesion molecules (CAMs)	KEGG PATHWAY	dre04514	1	135	0.568141	0.719979
Oocyte meiosis	KEGG PATHWAY	dre04114	1	138	0.576111	0.719979
Cell cycle	KEGG PATHWAY	dre04110	1	141	0.583936	0.719979
Vascular smooth muscle contraction	KEGG PATHWAY	dre04270	1	143	0.589074	0.719979
Cytokine-cytokine receptor interaction	KEGG PATHWAY	dre04060	1	161	0.632582	0.720255
Insulin signaling pathway	KEGG PATHWAY	dre04910	1	176	0.665341	0.720255
Metabolic pathways	KEGG PATHWAY	dre01100	7	1269	0.676418	0.720255
Herpes simplex infection	KEGG PATHWAY	dre05168	1	182	0.677622	0.720255
Protein processing in endoplasmic reticulum	KEGG PATHWAY	dre04141	1	184	0.681616	0.720255
Purine metabolism	KEGG PATHWAY	dre00230	1	187	0.687516	0.720255
Regulation of actin cytoskeleton	KEGG PATHWAY	dre04810	1	271	0.815262	0.834222
MAPK signaling pathway	KEGG PATHWAY	dre04010	1	320	0.864277	0.864277
