# Supplementary material for: Copper overload impairs hematopoietic stem and progenitor cell proliferation via prompting HSF1/SP1 aggregation and the subsequently downregulating FOXM1-Cytoskeleton axis
Source: iScience. 2023 Mar 14;26(4):106406. doi: 10.1016/j.isci.2023.106406 (PMC10050659; doi:10.1016/j.isci.2023.106406)
Supplement: Table S16. KEGG enrichment of up-regulated DEGs in Cu2+ stressed runx1 GFP positive cells at 33 hpf, related to Figure 4 [file mmc17.xlsx]

## Sheet: Sheet1
Supplementary Table 16: KEGG enrichment of up-regulated DEGs in Cu2+ stressed runx1 GFP positive cells at 33 hpf, Related to Figure 4
#Term	Database	ID	Input number	Background number	pValue	Corrected pValue
Phototransduction	KEGG PATHWAY	dre04744	5	40	2.48e-10	1.49e-09
Sulfur relay system	KEGG PATHWAY	dre04122	1	9	0.00899128	0.0269738
Endocytosis	KEGG PATHWAY	dre04144	2	286	0.0265818	0.0531636
Phagosome	KEGG PATHWAY	dre04145	1	164	0.139278	0.188669
Purine metabolism	KEGG PATHWAY	dre00230	1	187	0.157224	0.188669
MAPK signaling pathway	KEGG PATHWAY	dre04010	1	320	0.254494	0.254494
