# Supplementary material for: Copper overload impairs hematopoietic stem and progenitor cell proliferation via prompting HSF1/SP1 aggregation and the subsequently downregulating FOXM1-Cytoskeleton axis
Source: iScience. 2023 Mar 14;26(4):106406. doi: 10.1016/j.isci.2023.106406 (PMC10050659; doi:10.1016/j.isci.2023.106406)
Supplement: Table S17. Differentially expressed genes (DEGs) in Cu2+ stressed runx1 GFP positive cells at 33 hpf, related to Figure 4 [file mmc18.xlsx]

## Sheet: Sheet1
Supplementary Table 17: Differentially expressed genes (DEGs) in Cu2+ stressed runx1 GFP positive cells at 33 hpf, Related to Figure 4
Gene ID	readcount_Cu2+	readcount_control	log2 (Cu2+/control)	pValue (control-vs- Cu2+)	qValue (control-vs- Cu2+)	Associated Gene Name
ENSDARG00000001889	80.4057	30.0879	-1.4181	4.72e-07	3.38e-05	tuba1a
ENSDARG00000002021	106.409	43.9316	-1.2763	8.13e-08	6.63e-06	pygb
ENSDARG00000002587	21.6449	3.12082	-2.794	6.54e-05	0.0028687	dpysl3
ENSDARG00000004051	436.384	215.417	-1.0185	5.83e-20	1.37e-17	CR354540.1
ENSDARG00000004459	1.23478	19.9253	4.0123	1.5e-05	0.00076493	unc119.2
ENSDARG00000004869	24.2597	3.20084	-2.922	1.56e-05	0.00078996	penka
ENSDARG00000007275	41.9824	200.373	2.2548	3.62e-25	1e-22	si:ch211-251b21.1
ENSDARG00000007693	136.697	45.2119	-1.5962	9.17e-13	1.35e-10	nfkbiab
ENSDARG00000007697	306.66	57.7752	-2.4081	7.72e-44	4.88e-41	fabp7a
ENSDARG00000007769	139.457	55.7747	-1.3221	2.91e-10	3.26e-08	sult5a1
ENSDARG00000007941	46.4857	1.44038	-5.0123	1.3e-12	1.9e-10	hmx4
ENSDARG00000008407	34.9369	5.12135	-2.7702	4.4e-07	3.18e-05	tspan7b
ENSDARG00000008829	22.8797	0	-5.3521	5.52e-07	3.89e-05	chga
ENSDARG00000009208	208.968	79.3809	-1.3964	9.68e-16	1.73e-13	prkcda
ENSDARG00000009553	128.562	32.1685	-1.9987	8.82e-16	1.61e-13	gng3
ENSDARG00000010423	6599.95	3224.93	-1.0332	1.29e-284	7.63e-281	npsn
ENSDARG00000010752	48.011	17.4446	-1.4606	7.01e-05	0.0030476	acsl4b
ENSDARG00000012972	390.698	152.76	-1.3548	6.46e-27	2e-24	cfl1l
ENSDARG00000013087	68.5664	30.0879	-1.1883	4.48e-05	0.0020506	ndrg3a
ENSDARG00000013561	97.4746	37.2898	-1.3862	4.88e-08	4.07e-06	pgm1
ENSDARG00000014490	23.4607	1.04027	-4.4952	7.47e-07	5.16e-05	tac1
ENSDARG00000014496	38.4233	7.52198	-2.3528	1.23e-06	8.07e-05	trpv6
ENSDARG00000015495	99.2178	222.779	1.1669	2.19e-11	2.89e-09	klf3
ENSDARG00000017624	66.0968	140.597	1.0889	5.34e-07	3.78e-05	krt4
ENSDARG00000018259	51.7879	9.04238	-2.5178	4.95e-09	4.98e-07	atp1a3a
ENSDARG00000019335	47.0667	13.5236	-1.7992	5.47e-06	0.00030706	hes6
ENSDARG00000019521	1590.75	606.4	-1.3914	2.6e-108	3.54e-105	mpx
ENSDARG00000019566	53.8217	10.4027	-2.3712	8.1e-09	7.75e-07	neurod1
ENSDARG00000019702	120.354	40.1706	-1.5831	2.67e-11	3.4e-09	aldocb
ENSDARG00000019902	0	32.0885	6.004	5.11e-09	5.09e-07	rcvrn2
ENSDARG00000020609	52.0785	19.2851	-1.4332	4.41e-05	0.0020264	snap25a
ENSDARG00000020986	41.256	95.4652	1.2104	6.28e-06	0.00034465	ctu1
ENSDARG00000021113	1104.11	538.782	-1.0351	3.65e-49	2.69e-46	ptmaa
ENSDARG00000021143	91.7366	24.6465	-1.8961	5.09e-11	6.29e-09	rtn1b
ENSDARG00000021339	2079	1001.14	-1.0542	1.41e-93	1.66e-90	cpa5
ENSDARG00000022045	22.7344	2.6407	-3.1059	1.69e-05	0.00085271	map1ab
ENSDARG00000022456	142.871	61.4562	-1.2171	1.99e-09	2.04e-07	eno1a
ENSDARG00000023228	15.0352	0	-4.0943	0.00010799	0.004515	vsnl1a
ENSDARG00000024314	65.1526	27.5273	-1.243	3.87e-05	0.0018135	herpud1
ENSDARG00000025495	74.3771	26.1669	-1.5071	4.19e-07	3.04e-05	nhlh2
ENSDARG00000026871	68.2032	10.9629	-2.6372	5.96e-12	8.17e-10	uchl1
ENSDARG00000028367	30.7241	7.84207	-1.9701	9.79e-05	0.0041144	sult2st3
ENSDARG00000030106	34.8643	3.52093	-3.3077	4.41e-08	3.69e-06	stmn4
ENSDARG00000033234	78.154	19.125	-2.0309	2.4e-10	2.74e-08	stmn2a
ENSDARG00000033655	394.257	113.07	-1.8019	1.29e-39	7.1e-37	stmn1b
ENSDARG00000034528	20.8459	0	-6.4402	1.97e-06	0.00012208	chodl
ENSDARG00000035018	881.339	437.315	-1.011	3.14e-38	1.63e-35	thy1
ENSDARG00000035326	2479.57	1208.48	-1.0369	1.73e-108	2.55e-105	nccrp1
ENSDARG00000036344	74.4497	1.5204	-5.6137	1.42e-19	3.22e-17	calb2b
ENSDARG00000036382	154.129	74.3396	-1.0519	2.49e-08	2.19e-06	ponzr6
ENSDARG00000037421	88.1775	38.3301	-1.2019	3.03e-06	0.00017829	egr1
ENSDARG00000037790	46.1225	12.8834	-1.84	4.95e-06	0.00028133	pvalb8
ENSDARG00000037997	50.989	17.0445	-1.5809	1.47e-05	0.00075216	tubb5
ENSDARG00000038559	119.773	50.8134	-1.237	2.7e-08	2.36e-06	h1f0
ENSDARG00000039522	57.3807	8.32219	-2.7855	8.54e-11	1.02e-08	tubb2
ENSDARG00000039650	41.6918	10.2427	-2.0252	3.88e-06	0.0002243	itm2cb
ENSDARG00000040534	58.6155	12.4033	-2.2406	5.78e-09	5.71e-07	epcam
ENSDARG00000042018	14.7447	46.9724	1.6716	4.41e-05	0.0020264	fhl2a
ENSDARG00000042816	253.565	74.3396	-1.7702	1.66e-25	4.65e-23	mmp9
ENSDARG00000044129	95.0777	23.9263	-1.9905	5.27e-12	7.34e-10	-//-
ENSDARG00000044199	0	30.8881	5.7322	9.72e-09	9.19e-07	gnat1
ENSDARG00000044339	69.5106	28.4875	-1.2869	1.29e-05	0.00066389	rp2
ENSDARG00000044694	67.4769	28.6476	-1.236	3.04e-05	0.0014686	si:ch211-147j13.3
ENSDARG00000045639	29.3441	1.76046	-4.059	6.82e-08	5.58e-06	elavl4
ENSDARG00000052223	0	15.8442	4.9859	4.88e-05	0.0021906	rcvrna
ENSDARG00000053005	94.424	37.85	-1.3189	2.25e-07	1.74e-05	cd22
ENSDARG00000053010	65.1526	26.407	-1.3029	2.03e-05	0.0010062	lpcat2
ENSDARG00000053130	62.3925	2.96078	-4.3973	9.62e-16	1.73e-13	pcp4a
ENSDARG00000053499	25.7124	1.92051	-3.7429	8.45e-07	5.7e-05	isl2b
ENSDARG00000053858	218.701	104.908	-1.0598	2.41e-11	3.13e-09	crip1
ENSDARG00000056122	34.7916	9.68255	-1.8453	7.07e-05	0.0030627	gdi1
ENSDARG00000056379	5.30227	33.5288	2.6607	2.9e-06	0.00017092	si:ch73-86n18.1
ENSDARG00000056630	9.29713	51.3735	2.4662	2.97e-08	2.56e-06	angptl5
ENSDARG00000056740	71.1812	24.0863	-1.5633	3.78e-07	2.77e-05	tmeff1b
ENSDARG00000057743	41.1834	1.20032	-5.1006	2.22e-11	2.91e-09	si:dkey-10f21.4
ENSDARG00000057789	16872.5	7434.44	-1.1824	0	0	lyz
ENSDARG00000058394	28.8356	2.96078	-3.2838	6.94e-07	4.85e-05	tagln3b
ENSDARG00000059257	0	412.429	10.886	3.8e-60	3.6e-57	rcvrnb
ENSDARG00000060457	133.792	53.4541	-1.3236	6.44e-10	7.07e-08	pmp22b
ENSDARG00000068168	28.8356	5.28139	-2.4489	1.72e-05	0.00086606	hes2.2
ENSDARG00000068382	25.2039	2.16057	-3.5442	1.74e-06	0.00010925	pglyrp5
ENSDARG00000069329	28.3998	5.04133	-2.494	1.64e-05	0.00082991	drgx
ENSDARG00000069379	72.7065	34.009	-1.0962	7.75e-05	0.0033106	zgc:158868
ENSDARG00000069503	31.5231	8.32219	-1.9214	0.00010303	0.0043179	cldnh
ENSDARG00000069844	112.219	23.7663	-2.2393	7.99e-16	1.49e-13	irg1
ENSDARG00000070155	63.6999	18.0047	-1.8229	9.58e-08	7.74e-06	tuba8l3
ENSDARG00000070320	0	15.7642	7.7618	9.17e-05	0.0038696	si:dkey-245p14.4
ENSDARG00000070537	32.3947	7.68202	-2.0762	3.57e-05	0.0016823	stmn2b
ENSDARG00000071026	87.088	19.8452	-2.1337	5.48e-12	7.57e-10	mllt11
ENSDARG00000071658	57.3807	17.8447	-1.6851	1.56e-06	9.94e-05	ywhag2
ENSDARG00000076833	101.542	16.4843	-2.6229	5.69e-17	1.11e-14	atp1b1b
ENSDARG00000079564	34.2832	4.64122	-2.8849	3.32e-07	2.51e-05	vmhc
ENSDARG00000079782	23.4607	0	-5.5522	3.79e-07	2.77e-05	vmhcl
ENSDARG00000087390	626.758	293.597	-1.0941	4.72e-31	2.09e-28	si:ch211-5k11.12
ENSDARG00000087909	71.9802	21.2056	-1.7632	2.91e-08	2.53e-06	il4
ENSDARG00000089368	107.571	51.6136	-1.0595	2.83e-06	0.00016878	hopx
ENSDARG00000089877	57.0176	20.3254	-1.4881	1.13e-05	0.00059245	si:dkeyp-75h12.5
ENSDARG00000090689	67.1137	864.388	3.687	8.74e-169	2.21e-165	hbbe1.2
ENSDARG00000090730	179.333	66.3375	-1.4347	3.29e-14	5.24e-12	zgc:158446
ENSDARG00000091003	259.085	105.548	-1.2955	2.58e-17	5.19e-15	il34
ENSDARG00000091280	56.2912	118.271	1.0711	5.79e-06	0.00032303	si:ch211-66k16.27
ENSDARG00000092970	52.5143	11.6031	-2.1782	5.98e-08	4.92e-06	si:ch211-11c15.3
ENSDARG00000093628	289.155	26.407	-3.4529	6.97e-58	6.16e-55	s100a11
ENSDARG00000093957	36.5348	6.96184	-2.3917	1.8e-06	0.00011318	si:dkey-251i10.2
ENSDARG00000094396	237.222	113.71	-1.0609	3.38e-12	4.82e-10	-//-
ENSDARG00000097110	16.9963	0	-5.0872	1.73e-05	0.00086777	si:dkey-56f14.4
ENSDARG00000097782	64.4262	29.1277	-1.1453	0.00011957	0.0049406	si:dkey-42l23.4
ENSDARG00000097909	60.1408	23.2061	-1.3738	2.07e-05	0.0010248	si:dkey-195m11.11
ENSDARG00000098475	0	47.6125	7.7715	1.08e-11	1.44e-09	arr3b
ENSDARG00000099101	467.036	205.494	-1.1844	2.23e-26	6.57e-24	gch2
ENSDARG00000099117	82.2942	19.8452	-2.052	6.11e-11	7.5e-09	si:dkey-33i11.4
ENSDARG00000099312	80.6236	32.2485	-1.322	1.65e-06	0.00010453	hn1b
ENSDARG00000099358	155.001	72.6592	-1.0931	8.52e-09	8.1e-07	hccsb
ENSDARG00000099744	63.0462	16.4843	-1.9353	3.44e-08	2.94e-06	gap43
ENSDARG00000100246	50.5532	0	-6.3032	1.13e-13	1.74e-11	-//-
ENSDARG00000101322	58.0345	123.553	1.0901	2.54e-06	0.00015412	tfr1a
ENSDARG00000101984	0	64.9771	9.8051	1.79e-12	2.6e-10	pde6g
ENSDARG00000102435	22.4439	3.20084	-2.8098	4.56e-05	0.0020743	plekhf1
ENSDARG00000102908	71.1085	32.8887	-1.1124	7.73e-05	0.0033106	il16
ENSDARG00000102975	43.7256	2.40063	-4.187	3.07e-11	3.85e-09	hmp19
ENSDARG00000103077	177.372	83.9421	-1.0793	1.06e-09	1.13e-07	si:rp71-81e14.2
ENSDARG00000104359	7.77182	45.532	2.5506	1.03e-07	8.21e-06	anxa1c
ENSDARG00000104436	45.3962	9.20243	-2.3025	1.92e-07	1.52e-05	zgc:153426
ENSDARG00000104814	101.179	28.9676	-1.8044	2.42e-11	3.13e-09	wu:fc46h12
ENSDARG00000104945	48.1562	7.12188	-2.7574	3.3e-09	3.35e-07	sncb
Novel00215	176.573	85.1424	-1.0523	2.4e-09	2.46e-07	--
ENSDARG00000099101	467.036	30.0879	-1.1844	2.23e-26	6.57e-24	gch2
ENSDARG00000099117	82.2942	43.9316	-2.052	6.11e-11	7.5e-09	si:dkey-33i11.4
ENSDARG00000099312	80.6236	3.12082	-1.322	1.65e-06	0.00010453	hn1b
ENSDARG00000099358	155.001	215.417	-1.0931	8.52e-09	8.1e-07	hccsb
ENSDARG00000099744	63.0462	19.9253	-1.9353	3.44e-08	2.94e-06	gap43
ENSDARG00000100246	50.5532	3.20084	-6.3032	1.13e-13	1.74e-11	-//-
ENSDARG00000101322	58.0345	200.373	1.0901	2.54e-06	0.00015412	tfr1a
ENSDARG00000101984	0	45.2119	9.8051	1.79e-12	2.6e-10	pde6g
ENSDARG00000102435	22.4439	57.7752	-2.8098	4.56e-05	0.0020743	plekhf1
ENSDARG00000102908	71.1085	55.7747	-1.1124	7.73e-05	0.0033106	il16
ENSDARG00000102975	43.7256	1.44038	-4.187	3.07e-11	3.85e-09	hmp19
ENSDARG00000103077	177.372	5.12135	-1.0793	1.06e-09	1.13e-07	si:rp71-81e14.2
ENSDARG00000104359	7.77182	0	2.5506	1.03e-07	8.21e-06	anxa1c
ENSDARG00000104436	45.3962	79.3809	-2.3025	1.92e-07	1.52e-05	zgc:153426
ENSDARG00000104814	101.179	32.1685	-1.8044	2.42e-11	3.13e-09	wu:fc46h12
ENSDARG00000104945	48.1562	3224.93	-2.7574	3.3e-09	3.35e-07	sncb
