# Supplementary material for: Copper overload impairs hematopoietic stem and progenitor cell proliferation via prompting HSF1/SP1 aggregation and the subsequently downregulating FOXM1-Cytoskeleton axis
Source: iScience. 2023 Mar 14;26(4):106406. doi: 10.1016/j.isci.2023.106406 (PMC10050659; doi:10.1016/j.isci.2023.106406)
Supplement: Table S18. Down-regulated genes (DEGs) in Cu2+ stressed runx1 GFP positive cells at 33 hpf, related to Figure 4 [file mmc19.xlsx]

## Sheet: Sheet1
Supplementary Table 18: Down-regulated genes (DEGs) in Cu2+ stressed runx1 GFP positive cells at 33 hpf, Related to Figure 4
Gene ID	readcount_Cu2+	readcount_control	log2 (Cu2+/control)	pValue (control-vs- Cu2+)	qValue(control-vs- Cu2+)	Associated Gene Name
ENSDARG00000001889	30.0879	80.4057	-1.4181	4.72e-07	3.38e-05	tuba1a
ENSDARG00000002021	43.9316	106.409	-1.2763	8.13e-08	6.63e-06	pygb
ENSDARG00000002587	3.12082	21.6449	-2.794	6.54e-05	0.0028687	dpysl3
ENSDARG00000004051	215.417	436.384	-1.0185	5.83e-20	1.37e-17	CR354540.1
ENSDARG00000004869	3.20084	24.2597	-2.922	1.56e-05	0.00078996	penka
ENSDARG00000007693	45.2119	136.697	-1.5962	9.17e-13	1.35e-10	nfkbiab
ENSDARG00000007697	57.7752	306.66	-2.4081	7.72e-44	4.88e-41	fabp7a
ENSDARG00000007769	55.7747	139.457	-1.3221	2.91e-10	3.26e-08	sult5a1
ENSDARG00000007941	1.44038	46.4857	-5.0123	1.3e-12	1.9e-10	hmx4
ENSDARG00000008407	5.12135	34.9369	-2.7702	4.4e-07	3.18e-05	tspan7b
ENSDARG00000008829	0	22.8797	-5.3521	5.52e-07	3.89e-05	chga
ENSDARG00000009208	79.3809	208.968	-1.3964	9.68e-16	1.73e-13	prkcda
ENSDARG00000009553	32.1685	128.562	-1.9987	8.82e-16	1.61e-13	gng3
ENSDARG00000010423	3224.93	6599.95	-1.0332	1.29e-284	7.63e-281	npsn
ENSDARG00000010752	17.4446	48.011	-1.4606	7.01e-05	0.0030476	acsl4b
ENSDARG00000012972	152.76	390.698	-1.3548	6.46e-27	2e-24	cfl1l
ENSDARG00000013087	30.0879	68.5664	-1.1883	4.48e-05	0.0020506	ndrg3a
ENSDARG00000013561	37.2898	97.4746	-1.3862	4.88e-08	4.07e-06	pgm1
ENSDARG00000014490	1.04027	23.4607	-4.4952	7.47e-07	5.16e-05	tac1
ENSDARG00000014496	7.52198	38.4233	-2.3528	1.23e-06	8.07e-05	trpv6
ENSDARG00000018259	9.04238	51.7879	-2.5178	4.95e-09	4.98e-07	atp1a3a
ENSDARG00000019335	13.5236	47.0667	-1.7992	5.47e-06	0.00030706	hes6
ENSDARG00000019521	606.4	1590.75	-1.3914	2.6e-108	3.54e-105	mpx
ENSDARG00000019566	10.4027	53.8217	-2.3712	8.1e-09	7.75e-07	neurod1
ENSDARG00000019702	40.1706	120.354	-1.5831	2.67e-11	3.4e-09	aldocb
ENSDARG00000020609	19.2851	52.0785	-1.4332	4.41e-05	0.0020264	snap25a
ENSDARG00000021113	538.782	1104.11	-1.0351	3.65e-49	2.69e-46	ptmaa
ENSDARG00000021143	24.6465	91.7366	-1.8961	5.09e-11	6.29e-09	rtn1b
ENSDARG00000021339	1001.14	2079	-1.0542	1.41e-93	1.66e-90	cpa5
ENSDARG00000022045	2.6407	22.7344	-3.1059	1.69e-05	0.00085271	map1ab
ENSDARG00000022456	61.4562	142.871	-1.2171	1.99e-09	2.04e-07	eno1a
ENSDARG00000023228	0	15.0352	-4.0943	0.00010799	0.004515	vsnl1a
ENSDARG00000024314	27.5273	65.1526	-1.243	3.87e-05	0.0018135	herpud1
ENSDARG00000025495	26.1669	74.3771	-1.5071	4.19e-07	3.04e-05	nhlh2
ENSDARG00000026871	10.9629	68.2032	-2.6372	5.96e-12	8.17e-10	uchl1
ENSDARG00000028367	7.84207	30.7241	-1.9701	9.79e-05	0.0041144	sult2st3
ENSDARG00000030106	3.52093	34.8643	-3.3077	4.41e-08	3.69e-06	stmn4
ENSDARG00000033234	19.125	78.154	-2.0309	2.4e-10	2.74e-08	stmn2a
ENSDARG00000033655	113.07	394.257	-1.8019	1.29e-39	7.1e-37	stmn1b
ENSDARG00000034528	0	20.8459	-6.4402	1.97e-06	0.00012208	chodl
ENSDARG00000035018	437.315	881.339	-1.011	3.14e-38	1.63e-35	thy1
ENSDARG00000035326	1208.48	2479.57	-1.0369	1.73e-108	2.55e-105	nccrp1
ENSDARG00000036344	1.5204	74.4497	-5.6137	1.42e-19	3.22e-17	calb2b
ENSDARG00000036382	74.3396	154.129	-1.0519	2.49e-08	2.19e-06	ponzr6
ENSDARG00000037421	38.3301	88.1775	-1.2019	3.03e-06	0.00017829	egr1
ENSDARG00000037790	12.8834	46.1225	-1.84	4.95e-06	0.00028133	pvalb8
ENSDARG00000037997	17.0445	50.989	-1.5809	1.47e-05	0.00075216	tubb5
ENSDARG00000038559	50.8134	119.773	-1.237	2.7e-08	2.36e-06	h1f0
ENSDARG00000039522	8.32219	57.3807	-2.7855	8.54e-11	1.02e-08	tubb2
ENSDARG00000039650	10.2427	41.6918	-2.0252	3.88e-06	0.0002243	itm2cb
ENSDARG00000040534	12.4033	58.6155	-2.2406	5.78e-09	5.71e-07	epcam
ENSDARG00000042816	74.3396	253.565	-1.7702	1.66e-25	4.65e-23	mmp9
ENSDARG00000044129	23.9263	95.0777	-1.9905	5.27e-12	7.34e-10	-//-
ENSDARG00000044339	28.4875	69.5106	-1.2869	1.29e-05	0.00066389	rp2
ENSDARG00000044694	28.6476	67.4769	-1.236	3.04e-05	0.0014686	si:ch211-147j13.3
ENSDARG00000045639	1.76046	29.3441	-4.059	6.82e-08	5.58e-06	elavl4
ENSDARG00000053005	37.85	94.424	-1.3189	2.25e-07	1.74e-05	cd22
ENSDARG00000053010	26.407	65.1526	-1.3029	2.03e-05	0.0010062	lpcat2
ENSDARG00000053130	2.96078	62.3925	-4.3973	9.62e-16	1.73e-13	pcp4a
ENSDARG00000053499	1.92051	25.7124	-3.7429	8.45e-07	5.7e-05	isl2b
ENSDARG00000053858	104.908	218.701	-1.0598	2.41e-11	3.13e-09	crip1
ENSDARG00000056122	9.68255	34.7916	-1.8453	7.07e-05	0.0030627	gdi1
ENSDARG00000056740	24.0863	71.1812	-1.5633	3.78e-07	2.77e-05	tmeff1b
ENSDARG00000057743	1.20032	41.1834	-5.1006	2.22e-11	2.91e-09	si:dkey-10f21.4
ENSDARG00000057789	7434.44	16872.5	-1.1824	0	0	lyz
ENSDARG00000058394	2.96078	28.8356	-3.2838	6.94e-07	4.85e-05	tagln3b
ENSDARG00000060457	53.4541	133.792	-1.3236	6.44e-10	7.07e-08	pmp22b
ENSDARG00000068168	5.28139	28.8356	-2.4489	1.72e-05	0.00086606	hes2.2
ENSDARG00000068382	2.16057	25.2039	-3.5442	1.74e-06	0.00010925	pglyrp5
ENSDARG00000069329	5.04133	28.3998	-2.494	1.64e-05	0.00082991	drgx
ENSDARG00000069379	34.009	72.7065	-1.0962	7.75e-05	0.0033106	zgc:158868
ENSDARG00000069503	8.32219	31.5231	-1.9214	0.00010303	0.0043179	cldnh
ENSDARG00000069844	23.7663	112.219	-2.2393	7.99e-16	1.49e-13	irg1
ENSDARG00000070155	18.0047	63.6999	-1.8229	9.58e-08	7.74e-06	tuba8l3
ENSDARG00000070537	7.68202	32.3947	-2.0762	3.57e-05	0.0016823	stmn2b
ENSDARG00000071026	19.8452	87.088	-2.1337	5.48e-12	7.57e-10	mllt11
ENSDARG00000071658	17.8447	57.3807	-1.6851	1.56e-06	9.94e-05	ywhag2
ENSDARG00000076833	16.4843	101.542	-2.6229	5.69e-17	1.11e-14	atp1b1b
ENSDARG00000079564	4.64122	34.2832	-2.8849	3.32e-07	2.51e-05	vmhc
ENSDARG00000079782	0	23.4607	-5.5522	3.79e-07	2.77e-05	vmhcl
ENSDARG00000087390	293.597	626.758	-1.0941	4.72e-31	2.09e-28	si:ch211-5k11.12
ENSDARG00000087909	21.2056	71.9802	-1.7632	2.91e-08	2.53e-06	il4
ENSDARG00000089368	51.6136	107.571	-1.0595	2.83e-06	0.00016878	hopx
ENSDARG00000089877	20.3254	57.0176	-1.4881	1.13e-05	0.00059245	si:dkeyp-75h12.5
ENSDARG00000090730	66.3375	179.333	-1.4347	3.29e-14	5.24e-12	zgc:158446
ENSDARG00000091003	105.548	259.085	-1.2955	2.58e-17	5.19e-15	il34
ENSDARG00000092970	11.6031	52.5143	-2.1782	5.98e-08	4.92e-06	si:ch211-11c15.3
ENSDARG00000093628	26.407	289.155	-3.4529	6.97e-58	6.16e-55	s100a11
ENSDARG00000093957	6.96184	36.5348	-2.3917	1.8e-06	0.00011318	si:dkey-251i10.2
ENSDARG00000094396	113.71	237.222	-1.0609	3.38e-12	4.82e-10	-//-
ENSDARG00000097110	0	16.9963	-5.0872	1.73e-05	0.00086777	si:dkey-56f14.4
ENSDARG00000097782	29.1277	64.4262	-1.1453	0.00011957	0.0049406	si:dkey-42l23.4
ENSDARG00000097909	23.2061	60.1408	-1.3738	2.07e-05	0.0010248	si:dkey-195m11.11
ENSDARG00000099101	205.494	467.036	-1.1844	2.23e-26	6.57e-24	gch2
ENSDARG00000099117	19.8452	82.2942	-2.052	6.11e-11	7.5e-09	si:dkey-33i11.4
ENSDARG00000099312	32.2485	80.6236	-1.322	1.65e-06	0.00010453	hn1b
ENSDARG00000099358	72.6592	155.001	-1.0931	8.52e-09	8.1e-07	hccsb
ENSDARG00000099744	16.4843	63.0462	-1.9353	3.44e-08	2.94e-06	gap43
ENSDARG00000100246	0	50.5532	-6.3032	1.13e-13	1.74e-11	-//-
ENSDARG00000102435	3.20084	22.4439	-2.8098	4.56e-05	0.0020743	plekhf1
ENSDARG00000102908	32.8887	71.1085	-1.1124	7.73e-05	0.0033106	il16
ENSDARG00000102975	2.40063	43.7256	-4.187	3.07e-11	3.85e-09	hmp19
ENSDARG00000103077	83.9421	177.372	-1.0793	1.06e-09	1.13e-07	si:rp71-81e14.2
ENSDARG00000104436	9.20243	45.3962	-2.3025	1.92e-07	1.52e-05	zgc:153426
ENSDARG00000104814	28.9676	101.179	-1.8044	2.42e-11	3.13e-09	wu:fc46h12
ENSDARG00000104945	7.12188	48.1562	-2.7574	3.3e-09	3.35e-07	sncb
