# Supplementary material for: Copper overload impairs hematopoietic stem and progenitor cell proliferation via prompting HSF1/SP1 aggregation and the subsequently downregulating FOXM1-Cytoskeleton axis
Source: iScience. 2023 Mar 14;26(4):106406. doi: 10.1016/j.isci.2023.106406 (PMC10050659; doi:10.1016/j.isci.2023.106406)
Supplement: Table S19. Up-regulated genes (DEGs) in Cu2+ stressed embryos at 24 hpf, related to Figure 5 [file mmc20.xlsx]

## Sheet: Sheet1
Supplementary Table 19: Up-regulated genes (DEGs) in Cu2+ stressed embryos at 24 hpf, Related to Figure 5
Gene ID	readcount_Cu2+	readcount_control	log2 (Cu2+/control)	pValue (control-vs- Cu2+)	qValue(control-vs- Cu2+)	Associated Gene Name
ENSDARG00000004459	19.9253	1.23478	4.0123	1.5e-05	0.00076493	unc119.2
ENSDARG00000007275	200.373	41.9824	2.2548	3.62e-25	1e-22	si:ch211-251b21.1
ENSDARG00000015495	222.779	99.2178	1.1669	2.19e-11	2.89e-09	klf3
ENSDARG00000017624	140.597	66.0968	1.0889	5.34e-07	3.78e-05	krt4
ENSDARG00000019902	32.0885	0	6.004	5.11e-09	5.09e-07	rcvrn2
ENSDARG00000020986	95.4652	41.256	1.2104	6.28e-06	0.00034465	ctu1
ENSDARG00000042018	46.9724	14.7447	1.6716	4.41e-05	0.0020264	fhl2a
ENSDARG00000044199	30.8881	0	5.7322	9.72e-09	9.19e-07	gnat1
ENSDARG00000052223	15.8442	0	4.9859	4.88e-05	0.0021906	rcvrna
ENSDARG00000056379	33.5288	5.30227	2.6607	2.9e-06	0.00017092	si:ch73-86n18.1
ENSDARG00000056630	51.3735	9.29713	2.4662	2.97e-08	2.56e-06	angptl5
ENSDARG00000059257	412.429	0	10.886	3.8e-60	3.6e-57	rcvrnb
ENSDARG00000070320	15.7642	0	7.7618	9.17e-05	0.0038696	si:dkey-245p14.4
ENSDARG00000090689	864.388	67.1137	3.687	8.74e-169	2.21e-165	hbbe1.2
ENSDARG00000091280	118.271	56.2912	1.0711	5.79e-06	0.00032303	si:ch211-66k16.27
ENSDARG00000098475	47.6125	0	7.7715	1.08e-11	1.44e-09	arr3b
ENSDARG00000101322	123.553	58.0345	1.0901	2.54e-06	0.00015412	tfr1a
ENSDARG00000101984	64.9771	0	9.8051	1.79e-12	2.6e-10	pde6g
ENSDARG00000104359	45.532	7.77182	2.5506	1.03e-07	8.21e-06	anxa1c
