# Supplementary material for: Copper overload impairs hematopoietic stem and progenitor cell proliferation via prompting HSF1/SP1 aggregation and the subsequently downregulating FOXM1-Cytoskeleton axis
Source: iScience. 2023 Mar 14;26(4):106406. doi: 10.1016/j.isci.2023.106406 (PMC10050659; doi:10.1016/j.isci.2023.106406)
Supplement: Table S20. Down-regulated genes (DEGs) in Cu2+ stressed embryos at 24 hpf, related to Figure 5 [file mmc21.xlsx]

## Sheet: Sheet1
Supplementary Table 20: Down-regulated genes (DEGs) in Cu2+ stressed embryos at 24 hpf, Related to Figure 5
Gene ID	[Cu2+-24h-1](raw)	[control-24h](raw)	[Cu2+-24h-1](normalized)	[control-24h](normalized)	Associated Gene Name
ENSDART00000034536	240.62	1329.83	8.28878	9.65246	rab5c
ENSDART00000130163	78.5423	654.581	6.76336	8.60334	nr2f2
ENSDART00000049204	47.0121	244.676	6.0334	7.18563	kdr
ENSDART00000126773	258.896	1449.28	8.38049	9.77403	snrnp70
ENSDART00000035612	9.66229	101.676	3.76099	5.96759	emilin1a
ENSDART00000142127	43.2151	527.149	5.92085	8.29014	rab5aa
ENSDART00000046633	2434.59	7784.86	11.2816	12.316	notch1a
ENSDART00000083063	36.7862	198.814	5.68852	6.90016	tal1
ENSDART00000026768	444.094	2639.52	9.08923	10.6901	bmpr1aa
ENSDART00000052366	196.961	903.275	8.02017	9.07268	cebpa
ENSDART00000063251	18.9306	93.0191	4.73013	5.83948	ctsz
ENSDART00000134817	30.2872	367.345	5.4019	7.76287	fli1a
ENSDART00000110862	50.571	582.862	6.13619	8.43286	rbm24a
ENSDART00000019252	110.236	790.111	7.22513	8.88171	fbxw11b
ENSDART00000125293	545.62	2217.74	9.36174	10.4201	slc4a1a
ENSDART00000073913	11.6229	54.0438	4.01336	5.08039	rag1
ENSDART00000008681	53.4988	701.491	6.21481	8.70765	fbn2b
ENSDART00000127207	5646.3	20610.9	12.4147	13.748	tfa
ENSDART00000043713	22.7705	117.723	4.99307	6.17687	angpt1
ENSDART00000139367	11.6142	194.828	4.01215	6.87156	amotl2a
ENSDART00000128567	10.3648	201.517	3.85587	6.91708	slc40a1
ENSDART00000136975	1320.51	4438.97	10.4832	11.4858	hspa9
ENSDART00000143359	104.476	517.791	7.15367	8.26107	sec23b
ENSDART00000127963	85.1243	544.193	6.87165	8.33543	ccbe1
ENSDART00000129816	2181.47	8070.79	11.1375	12.3725	max
ENSDART00000022045	5.87493	121.553	3.03707	6.222	plcg1
ENSDART00000064033	46.5155	222.168	6.01904	7.05339	epor
ENSDART00000008898	36.6208	332.384	5.68094	7.62172	foxm1
ENSDART00000048821	154.026	1430.64	7.68543	9.75688	plxnb2a
ENSDART00000009909	45.804	320.727	6.00044	7.57037	elk3
ENSDART00000139283	130.316	862.714	7.46014	9.00627	sestd1
ENSDART00000144970	420.817	2069.25	9.01864	10.3113	meis2b
ENSDART00000128488	18.4414	160.111	4.6887	6.60142	e2f8
