# Supplementary material for: Copper overload impairs hematopoietic stem and progenitor cell proliferation via prompting HSF1/SP1 aggregation and the subsequently downregulating FOXM1-Cytoskeleton axis
Source: iScience. 2023 Mar 14;26(4):106406. doi: 10.1016/j.isci.2023.106406 (PMC10050659; doi:10.1016/j.isci.2023.106406)
Supplement: Table S21. vessel genes expressed in Cu2+ stressed embryos, related to Figure 5 [file mmc22.xlsx]

## Sheet: Sheet1
Supplementary Table 21: hematopoietic system genes expressed in Cu2+ stressed embryos, Related to Figure 5
name	control	Cu2+
rag1	0.540438	0.116229
ctsz	0.930191	0.189306
spns2	1.14154	0.174286
angpt1	1.17723	0.227705
plcg1	1.21553	0.0587493
plxnb2a	1.43064	0.154026
snrnp70	1.44928	0.258896
nrarpb	1.62792	0.184423
amotl2a	1.94828	0.116142
slc40a1	2.01517	0.103648
tfa	2.06109	0.56463
meis2b	2.06925	0.420817
epor	2.22168	0.465155
kdr	2.44676	0.470121
bmpr1aa	2.63952	0.444093
smad6a	2.98956	0.440346
slc4a1a	3.05072	0.264432
elk3	3.20727	0.45804
foxm1	3.32384	0.366208
etv7	3.62741	0.5
fli1a	3.67345	0.302872
hspa9	4.43897	1.32051
sec23b	5.17791	1.04476
rab5aa	5.27149	0.432151
ccbe1	5.44193	0.851243
rbm24a	5.82862	0.50571
nr2f2	6.54581	0.785423
fbn2b	7.01491	0.534988
rab5c	7.73528	2.01846
fbxw11b	7.90111	1.10236
max	8.07079	2.18147
sestd1	8.62714	1.30316
cebpa	9.03275	1.96961
emilin1a	10.1676	0.966229
